# Supplementary material for: The Diagnostic Trap in Radiation-Induced Mesothelioma: Kinetic-Morphological Decoupling Masks Molecular Aggression
Source: Cancers (Basel). 2026 Jan 9;18(2):221. doi: 10.3390/cancers18020221 (PMC12839075; doi:10.3390/cancers18020221)
Supplement: Supplementary file 1 [file cancers-18-00221-s001.zip]

Archive with 3 entries (3 files):
- Cancers_Supplemental.pdf
- File_S1_Human_Analysis_Code.R
- File_S2_Canine_Incidence_Code.r
