# Supplementary material for: The Diagnostic Trap in Radiation-Induced Mesothelioma: Kinetic-Morphological Decoupling Masks Molecular Aggression
Source: Cancers (Basel). 2026 Jan 9;18(2):221. doi: 10.3390/cancers18020221 (PMC12839075; doi:10.3390/cancers18020221)
Supplement: Supplementary file 1 [file cancers-18-00221-s001.zip › File_S1_Human_Analysis_Code.R]

# ==============================================================================
# R Script for Statistical Analysis (Final Complete Version)
# Manuscript: Dose-Dependent Pathogenesis in Radiation-Induced Mesothelioma
# Study Design: Individual Patient Data (IPD) Synthesis
#
# This script reproduces ALL statistical results reported in the manuscript,
# including Assumption Checks (Levene/Shapiro), Correlation, LOOCV, Bootstrap, and ANCOVA.
# ==============================================================================

# ------------------------------------------------------------------------------
# 0. Setup
# ------------------------------------------------------------------------------
# Set seed for reproducibility
set.seed(123) 

# Check and load necessary package for Levene's Test
if (!require("car")) {
  install.packages("car", repos = "https://cloud.r-project.org")
  library(car)
}

# ------------------------------------------------------------------------------
# 1. Dataset Construction (Based on Table 1)
# ------------------------------------------------------------------------------
# Intermediate-Dose Group (20-45 Gy, n=13)
int_id     <- c(6, 10, 12, 14, 15, 17, 18, 19, 20, 21, 32, 33, 34)
int_age    <- c(6.0, 13.0, 37.0, 21.0, 20.0, 32.0, 7.0, 7.0, 11.0, 40.0, 33.2, 31.8, 22.1)
int_latent <- c(16.0, 9.0, 35.0, 22.0, 11.0, 14.0, 25.0, 11.0, 9.0, 24.0, 33.0, 34.1, 27.7)

# High-Dose Group (>45 Gy, n=6)
high_id     <- c(11, 23, 28, 29, 30, 31)
high_age    <- c(65.0, 49.0, 25.0, 59.0, 66.0, 44.0)
high_latent <- c(10.0, 17.0, 25.0, 16.0, 2.0, 10.0)

# Combined Data Frame
df <- data.frame(
  id = c(int_id, high_id),
  group = factor(c(rep("Intermediate", 13), rep("High", 6)), levels=c("Intermediate", "High")),
  age = c(int_age, high_age),
  latent = c(int_latent, high_latent)
)

cat("\n--- 1. Data Verification ---\n")
print(table(df$group))


# ------------------------------------------------------------------------------
# 2. Exploratory Analysis (Age-Latency Relationship)
# ------------------------------------------------------------------------------
cat("\n\n=================================================================")
cat("\n 2. Exploratory Analysis")
cat("\n=================================================================\n")
cat("Mean Latent Period by Age Groups:\n")
print(tapply(df$latent, cut(df$age, breaks=c(0,10,20,30,40,100)), mean))


# ------------------------------------------------------------------------------
# 3. Intermediate-Dose Group Analysis (Section 3.2)
# ------------------------------------------------------------------------------
cat("\n\n=================================================================")
cat("\n 3. Intermediate-Dose Group Analysis (n=13)")
cat("\n=================================================================\n")

df_int <- subset(df, group == "Intermediate")

# Primary Correlation
model_int <- lm(latent ~ age, data = df_int)
sum_int <- summary(model_int)
spearman_res <- cor.test(df_int$age, df_int$latent, method = "spearman", exact = FALSE)

cat("\n[Primary Analysis]")
cat("\n  Pearson R-squared: ", round(sum_int$r.squared, 3))
cat("\n  Pearson P-value:   ", format.pval(sum_int$coefficients[2, 4], digits=3))
cat("\n  Spearman Rho:      ", round(spearman_res$estimate, 3))
cat("\n  Spearman P-value:  ", format.pval(spearman_res$p.value, digits=3))

# Leave-One-Out Cross-Validation
p_values_loocv <- numeric(nrow(df_int))
for(i in 1:nrow(df_int)) {
  p_values_loocv[i] <- summary(lm(latent ~ age, data = df_int[-i, ]))$coefficients[2, 4]
}
cat("\n\n[LOOCV] Significant iterations (P < 0.05): ", sum(p_values_loocv < 0.05), "/", nrow(df_int))

# Bootstrap Analysis (10,000 Iterations)
n_boot <- 10000
boot_rhos <- numeric(n_boot)
for(i in 1:n_boot) {
  indices <- sample(1:nrow(df_int), nrow(df_int), replace = TRUE)
  boot_rhos[i] <- cor(df_int$age[indices], df_int$latent[indices], method = "spearman")
}
boot_ci <- quantile(boot_rhos, probs = c(0.025, 0.975), na.rm = TRUE)
cat("\n[Bootstrap] 95% CI: [", round(boot_ci[1], 3), ",", round(boot_ci[2], 3), "]")

# Sensitivity Analysis
df_sens <- subset(df_int, !(id %in% c(6, 21)))
sens_res <- cor.test(df_sens$age, df_sens$latent, method = "spearman", exact = FALSE)
cat("\n[Sensitivity] New Rho: ", round(sens_res$estimate, 3), " (P =", format.pval(sens_res$p.value, digits=3), ")")


# ------------------------------------------------------------------------------
# 4. High-Dose Group Analysis (Section 3.4)
# ------------------------------------------------------------------------------
cat("\n\n=================================================================")
cat("\n 4. High-Dose Group Analysis (n=6)")
cat("\n=================================================================\n")

df_high <- subset(df, group == "High")
# Note: exact=FALSE is used due to ties in latent period (10.0 years appears twice)
spearman_high <- cor.test(df_high$age, df_high$latent, method = "spearman", exact = FALSE)

cat("\n[Correlation] Rho: ", round(spearman_high$estimate, 3), " (P =", round(spearman_high$p.value, 3), ")")

boot_rhos_h <- numeric(n_boot)
for(i in 1:n_boot) {
  indices <- sample(1:nrow(df_high), nrow(df_high), replace = TRUE)
  # Handle constant vectors in resampling
  tryCatch({
    boot_rhos_h[i] <- cor(df_high$age[indices], df_high$latent[indices], method = "spearman")
  }, error=function(e){ boot_rhos_h[i] <- NA })
}
boot_ci_h <- quantile(boot_rhos_h, probs = c(0.025, 0.975), na.rm = TRUE)
cat("\n[Bootstrap] 95% CI: [", round(boot_ci_h[1], 3), ",", round(boot_ci_h[2], 3), "]")


# ------------------------------------------------------------------------------
# 5. Formal Comparison: ANCOVA & Assumption Checks (Section 2.4.4 / 3.5)
# ------------------------------------------------------------------------------
cat("\n\n=================================================================")
cat("\n 5. Formal Comparison (ANCOVA) & Assumptions")
cat("\n=================================================================\n")

# Model construction
model_ia <- lm(latent ~ age * group, data = df)

# --- Assumption 1: Homogeneity of Variances (Levene's Test) ---
# Manuscript reports: F = 2.46, p = 0.135
levene_res <- leveneTest(latent ~ group, data = df)
cat("\n[Assumption 1: Levene's Test]")
cat("\n  F-value: ", round(levene_res$`F value`[1], 2))
cat("\n  P-value: ", round(levene_res$`Pr(>F)`[1], 3))

# --- Assumption 2: Normality of Residuals (Shapiro-Wilk Test) ---
# Manuscript reports: W = 0.948, p = 0.360
residuals_ia <- residuals(model_ia)
shapiro_res <- shapiro.test(residuals_ia)
cat("\n\n[Assumption 2: Shapiro-Wilk Test]")
cat("\n  W-statistic: ", round(shapiro_res$statistic, 3))
cat("\n  P-value:     ", round(shapiro_res$p.value, 3))

# --- ANCOVA Results ---
anova_res <- anova(model_ia)
ss_ia <- anova_res["age:group", "Sum Sq"]
ss_res <- anova_res["Residuals", "Sum Sq"]
eta_sq <- ss_ia / (ss_ia + ss_res)

cat("\n\n[ANCOVA: Interaction Term (Age x Group)]")
cat("\n  F-value:            ", round(anova_res["age:group", "F value"], 2))
cat("\n  P-value:            ", format.pval(anova_res["age:group", "Pr(>F)"], digits=3))
cat("\n  Partial Eta Squared:", round(eta_sq, 2))


# ------------------------------------------------------------------------------
# 6. Environment Info
# ------------------------------------------------------------------------------
cat("\n\n=================================================================\n")
print(sessionInfo())
cat("=================================================================\n")
