# Supplementary material for: The Diagnostic Trap in Radiation-Induced Mesothelioma: Kinetic-Morphological Decoupling Masks Molecular Aggression
Source: Cancers (Basel). 2026 Jan 9;18(2):221. doi: 10.3390/cancers18020221 (PMC12839075; doi:10.3390/cancers18020221)
Supplement: Supplementary file 1 [file cancers-18-00221-s001.zip › File_S2_Canine_Incidence_Code.r]

#!/usr/bin/env Rscript
# ============================================================================
# Cumulative Incidence Graph + Detailed CSV Export
#
# Prerequisite:
# 1. Download 'gpfile.xlsx' from:
#    https://sites.northwestern.edu/nura/sample-page/data/colorado-state-university/
# 2. Save the file in CSV format before running this script.
# ============================================================================

suppressPackageStartupMessages({
  library(data.table)
  library(ggplot2)
})

cat("============================================================================\n")
cat("Generating Cumulative Incidence Graph + Detailed CSV Export\n")
cat("============================================================================\n\n")

# File Selection
cat("Please select the CSV file...\n")
if (interactive()) {
  csv_file <- file.choose()
} else {
  # Default path if not running interactively
  csv_file <- "/mnt/user-data/uploads/TERMCODE0-9-42.csv"
}

cat("Loading:", csv_file, "\n\n")

# Load Data
df <- fread(csv_file)
# Filter for specific TERMCODE
df <- df[TERMCODE == 42]

cat(sprintf("[Step 1] TERMCODE=42: %d records found\n", nrow(df)))

# Calculations
df[, DOSE_rads := as.numeric(DOSE)]
df[, DOSE_Gy := DOSE_rads / 100]
df[, Age_at_RT_years := as.numeric(TRT_G_AG) / 365.25]

# Exclude prenatal exposure (TRT_G_AG < 0)
df_postnatal <- df[as.numeric(TRT_G_AG) >= 0]
n_in_utero <- nrow(df) - nrow(df_postnatal)

cat(sprintf("[Step 1-2] Excluded prenatal exposure: %d records\n", n_in_utero))
cat(sprintf("           Postnatal exposure only: %d records\n", nrow(df_postnatal)))

# Classification into 3 Dose Groups
df_postnatal[, Dose_Group := fcase(
  DOSE_Gy == 0, "0 Gy",
  DOSE_Gy >= 0.15 & DOSE_Gy <= 0.18, "0.16 Gy",
  DOSE_Gy >= 0.74, "0.74+ Gy",
  default = NA_character_
)]

# Calculate Latency by Group
# 0 Gy group: Period from birth (DEATH_AG)
# Exposed groups: Period from exposure (DEATH_AG - TRT_G_AG)
df_postnatal[, Latency_days := ifelse(
  DOSE_Gy == 0,
  as.numeric(DEATH_AG),  # 0 Gy: From birth to death
  as.numeric(DEATH_AG) - as.numeric(TRT_G_AG)  # Exposed: From exposure to death
)]
df_postnatal[, Latency_years := Latency_days / 365.25]

cat(sprintf("[Step 1-3] Latency calculation method:\n"))
cat(sprintf("           0 Gy Group: Period from birth (DEATH_AG)\n"))
cat(sprintf("           Exposed Groups: Period from exposure (DEATH_AG - TRT_G_AG)\n\n"))

# Filtering (Exclude cases with Latency <= 0.1 years / 36.5 days)
df_filtered <- df_postnatal[!is.na(Latency_years) & Latency_years > 0.1]

cat(sprintf("[Step 2] After filtering (Latency > 0.1 years): %d records\n\n", nrow(df_filtered)))

# Filter to include only the 3 defined groups
df_analysis <- df_filtered[!is.na(Dose_Group)]

cat("[Step 3] Summary by Group:\n")
for (group in c("0 Gy", "0.16 Gy", "0.74+ Gy")) {
  n <- nrow(df_analysis[Dose_Group == group])
  cat(sprintf("  %s: %d\n", group, n))
}
cat("\n")

# Function to calculate Cumulative Incidence
calculate_cumulative <- function(data, group_name) {
  data_sorted <- data[order(Latency_years)]
  n_total <- nrow(data_sorted)
  
  cum_data <- data.table(
    Time = data_sorted$Latency_years,
    Count = 1:n_total,
    Incidence = (1:n_total) / n_total * 100,
    Group = group_name
  )
  
  return(cum_data)
}

# Calculate for all 3 groups
cum_0gy <- calculate_cumulative(df_analysis[Dose_Group == "0 Gy"], "0 Gy")
cum_016gy <- calculate_cumulative(df_analysis[Dose_Group == "0.16 Gy"], "0.16 Gy")
cum_074gy <- calculate_cumulative(df_analysis[Dose_Group == "0.74+ Gy"], "0.74+ Gy")

cum_all <- rbind(cum_0gy, cum_016gy, cum_074gy)

cat("[Step 4] Cumulative incidence calculation complete\n")
cat(sprintf("  Total data points: %d\n", nrow(cum_all)))
cat(sprintf("    0 Gy: %d points\n", nrow(cum_0gy)))
cat(sprintf("    0.16 Gy: %d points\n", nrow(cum_016gy)))
cat(sprintf("    0.74+ Gy: %d points\n\n", nrow(cum_074gy)))

# Plot Generation
cat("[Step 5] Creating graph...\n")

p <- ggplot(cum_all, aes(x = Time, y = Incidence, color = Group)) +
  geom_point(size = 2, alpha = 0.8) +
  scale_color_manual(
    values = c(
      "0 Gy" = "#2E86AB",
      "0.16 Gy" = "#A23B72",
      "0.74+ Gy" = "#F18F01"
    ),
    breaks = c("0 Gy", "0.16 Gy", "0.74+ Gy")
  ) +
  labs(
    x = "Years Post-Exposure",
    y = "Cumulative Distribution (%)"
  ) +
  theme_minimal(base_size = 14) +
  theme(
    legend.position = "top",
    legend.title = element_blank(),
    legend.text = element_text(size = 13),
    axis.line = element_line(color = "black", linewidth = 0.5),
    panel.grid.major = element_line(color = "grey90"),
    panel.grid.minor = element_blank(),
    panel.border = element_blank()
  )

# Save Graph
output_file <- "cumulative_distribution_3groups.png"

cat("Saving:", output_file, "\n")

tryCatch({
  png(output_file, width = 10, height = 7, units = "in", res = 300)
  print(p)
  dev.off()
  cat("✓ Graph saved successfully:", output_file, "\n\n")
}, error = function(e) {
  cat("⚠ PNG save error\n")
  
  output_file_pdf <- "cumulative_distribution_3groups.pdf"
  tryCatch({
    pdf(output_file_pdf, width = 10, height = 7)
    print(p)
    dev.off()
    cat("✓ PDF saved successfully:", output_file_pdf, "\n\n")
  }, error = function(e2) {
    cat("⚠ Save error. Graph object is stored in 'p'\n\n")
  })
})

# ============================================================================
# Detailed CSV Export
# ============================================================================

cat("============================================================================\n")
cat("[Step 6] Starting Detailed CSV Export\n")
cat("============================================================================\n\n")

# Create output directory
output_dir <- "detailed_csv_files"
if (!dir.exists(output_dir)) {
  dir.create(output_dir)
}

cat(sprintf("Destination: %s/\n\n", output_dir))

# Select columns for export
output_columns <- c("DOGNO", "SEX", "DOSE_rads", "DOSE_Gy", "Dose_Group", 
                    "Latency_days", "Latency_years", "Age_at_RT_years",
                    "DEATH_DT", "TRT_G_AG", "DEATH_AG")

# 1. Full dataset (Actual case count)
cat("1. Exporting full analysis file...\n")
n_total <- nrow(df_analysis)
output_file <- file.path(output_dir, sprintf("ALL_%d_cases.csv", n_total))
fwrite(df_analysis[, ..output_columns], output_file)
cat(sprintf("   ✓ %s (n=%d)\n\n", output_file, n_total))

# 2. Group-specific files
cat("2. Exporting group-specific files...\n")

for (group in c("0 Gy", "0.16 Gy", "0.74+ Gy")) {
  group_data <- df_analysis[Dose_Group == group]
  n <- nrow(group_data)
  
  # Clean filename (remove spaces and special characters)
  group_label <- gsub(" ", "", group)
  group_label <- gsub("\\+", "plus", group_label)
  
  output_file <- file.path(output_dir, sprintf("Group_%s_n%d.csv", group_label, n))
  fwrite(group_data[, ..output_columns], output_file)
  cat(sprintf("   ✓ %s (n=%d)\n", output_file, n))
}

cat("\n")

# 3. Time-point specific / Group-specific files (10 points x 3 groups = 30 files)
cat("3. Exporting time-point specific files...\n")

time_points <- c(0.5, 1, 2, 3, 5, 7, 10, 12, 15, 20)

file_count <- 0

for (t in time_points) {
  cat(sprintf("\n   Time Point %.1f Years:\n", t))
  
  for (group in c("0 Gy", "0.16 Gy", "0.74+ Gy")) {
    # Cases developed within that group by the specified time point
    group_data <- df_analysis[Dose_Group == group & Latency_years <= t]
    n <- nrow(group_data)
    
    # Filename generation
    group_label <- gsub(" ", "", group)
    group_label <- gsub("\\+", "plus", group_label)
    time_label <- sprintf("%.1f", t)  # 0.5, 1.0, 2.0, etc.
    
    output_file <- file.path(output_dir, 
                            sprintf("%syears_Group_%s_n%d.csv", 
                                    time_label, group_label, n))
    
    fwrite(group_data[, ..output_columns], output_file)
    cat(sprintf("     ✓ %s → %s (n=%d)\n", group, output_file, n))
    
    file_count <- file_count + 1
  }
}

cat("\n")

# ============================================================================
# Summary Table Export
# ============================================================================

cat("============================================================================\n")
cat("[Step 7] Generating Summary Table\n")
cat("============================================================================\n\n")

# Create Summary Table
summary_table <- data.table(
  Time_years = numeric(),
  Group_0Gy = character(),
  Group_016Gy = character(),
  Group_074plusGy = character()
)

for (t in time_points) {
  row <- data.table(Time_years = t)
  
  for (group in c("0 Gy", "0.16 Gy", "0.74+ Gy")) {
    group_data <- df_analysis[Dose_Group == group]
    n_total <- nrow(group_data)
    n_cum <- sum(group_data$Latency_years <= t)
    pct <- n_cum / n_total * 100
    
    value <- sprintf("%.1f%% (%d)", pct, n_cum)
    
    if (group == "0 Gy") {
      row[, Group_0Gy := value]
    } else if (group == "0.16 Gy") {
      row[, Group_016Gy := value]
    } else {
      row[, Group_074plusGy := value]
    }
  }
  
  summary_table <- rbind(summary_table, row)
}

# Save Summary Table
summary_file <- file.path(output_dir, "Summary_Table.csv")
fwrite(summary_table, summary_file)
cat(sprintf("✓ Summary table saved: %s\n\n", summary_file))

# Print to console
print(summary_table)

cat("\n")

# ============================================================================
# Output File List
# ============================================================================

cat("============================================================================\n")
cat("[Step 8] Output File Overview\n")
cat("============================================================================\n\n")

cat(sprintf("Output Directory: %s/\n\n", output_dir))

cat("Files Created:\n")
cat("  1. Full Analysis File: 1\n")
cat("  2. Group-specific Files: 3\n")
cat("  3. Time-point/Group Files: 30 (10 points x 3 groups)\n")
cat("  4. Summary Table: 1\n")
cat(sprintf("  Total: %d CSV files\n\n", 1 + 3 + 30 + 1))

cat("Naming Convention Examples:\n")
cat("  • Full: ALL_868_cases.csv\n")
cat("  • Group: Group_[GroupName]_n[N].csv (e.g., Group_0.16Gy_n250.csv)\n")
cat("  • Time-point: [T]years_Group_[GroupName]_n[N].csv (e.g., 0.5years_Group_0.16Gy_n3.csv)\n")
cat("  • Summary: Summary_Table.csv\n")

cat("\n")
cat("============================================================================\n")
cat("Execution Complete\n")
cat("============================================================================\n\n")

cat("All files have been generated successfully.\n")
cat(sprintf("Please check the directory: %s/\n", output_dir))
